# Supplementary material for: In silico, in vitro and in vivo safety evaluation of Limosilactobacillus reuteri strains ATCC PTA-126787 & ATCC PTA-126788 for potential probiotic applications
Source: PLoS One. 2022 Jan 26;17(1):e0262663. doi: 10.1371/journal.pone.0262663 (PMC8791467; doi:10.1371/journal.pone.0262663)
Supplement: S1 File — (XLSX) [file pone.0262663.s012.xlsx]

## Sheet: scoring rubric
S11 Table. Histopathological scoring criteria
TRACHEA
	Cilia: 4=complete deciliation, 3=marked deciliation [75%], 2=moderate deciliation[50-75%], 1=patchy deciliation[<50%], 0=NSF);
	Epithelium (4=severe necrosis/sloughing or squamous metaplasia, 3=marked necrosis with segmental sloughing/erosion, 2=moderate necrosis, 1=mild necrosis, 0=NSF)
	Mucosa: 4=marked/diffuse nodular lymphoid hyperplasia [4+/lpf] with marked hyperplasia of mucus glands OR complete destruction of mucus glands, 3=moderate nodular lymphoid hyperplasia [3-4/lpf] and moderate hyperplasia of mucus glands, 2=mild nodular lymphoid hyperplasia [1-2/lpf] with mild mucus gland hyperplasia, 1=mild lymphoid infiltrates/no nodules, 0=NSF)
	Inflammation: 4=diffuse, marked heterophilic infiltration in lamina propria with margination of cells; 3=focally extensive, moderate heterophilic infiltration in lamina propria with some margination, 2=moderate (35-50%) heterophilic inflammation, 1=mild (<35%) heterophilic infiltration, 0=NSF)
LUNG
	Parabronchi: 4=diffuse hyperplastic parabronchitis with 5+ lymphoid nodular aggregates and heterophilic infiltrates and marked edema, 3=focally extensive hyperplastic parabronchitis with 3-5 nodular aggregates and mild heterophilic infiltrates and edema, 2= focal parabronchitis with <3 nodular aggreagtes and mild edema, 1= mild lymphocytic infiltrates in lamina propria OR mild edema, 0=NSF
CECAL TONSILS
	4=marked/diffuse nodular lymphoid hyperplasia [4+/lpf] with marked hyperplasia of mucus glands, 3=moderate nodular lymphoid hyperplasia [3-4/lpf] and moderate hyperplasia of mucus glands, 2=mild nodular lymphoid hyperplasia [1-2/lpf] with mild mucus gland hyperplasia, 1=mild lymphoid infiltrates/no nodules, 0=NSF
